# Supplementary material for: High Throughput Sequencing-Aided Survey Reveals Widespread Mixed Infections of Whitefly-Transmitted Viruses in Cucurbits in Georgia, USA
Source: Viruses. 2021 May 26;13(6):988. doi: 10.3390/v13060988 (PMC8230054; doi:10.3390/v13060988)
Supplement: Supplementary file 1 [file viruses-13-00988-s001.zip]

Archive with 1 entries (1 files):
- viruses-1148822-si.pdf
